# Supplementary material for: Management of chronic kidney disease: perspectives of Brazilian primary care physicians
Source: Prim Health Care Res Dev. 2021 Mar 17;22:e8. doi: 10.1017/S1463423621000074 (PMC8060812; doi:10.1017/S1463423621000074)
Supplement: Supplementary file 1 [file phcsup.zip]

Archive with 3 entries (3 files):
- S1463423621000074sup001.docx
- S1463423621000074sup002.doc
- S1463423621000074sup003.docx
